# Supplementary material for: Data in support of photosynthetic responses in a chromosome segment substitution line of ‘Khao Dawk Mali 105’ rice at seedling stage
Source: Data Brief. 2018 Oct 3;21:307–12. doi: 10.1016/j.dib.2018.09.128 (PMC6197707; doi:10.1016/j.dib.2018.09.128)
Supplement: Supplementary file 2 — Supplementary material [file mmc2.xlsx]

## Sheet: Photosynthetic rate
Table 1. Mean value of photosynthetic rate (µmol CO2 m-2s-1) of CSSL lines, and their parents (KDML105 and DH212) under normal condition
Day after treatments	Rice cultivars					F-Test
	CSSL11	CSSL12	CSSL16	KDML105	DH212
0	6.934±0.337	5.623±0.419	6.325±0.273	6.626±0.136	5.887±0.365	ns
3	13.394±0.541	12.574±0.577	13.114±0.346	11.027±0.263	12.636±0.766	ns
6	15.808±0.526	13.584±0.82	14.281±0.338	14.366±0.645	15.219±0.487	ns
9	20.062±0.768	18.813±0.393	18.489±0.794	17.507±0.892	19.426±1.048	ns
Data are shown as the mean ± SE, derived from 4 repeats. Means in a column with a different superscript lowercase letter are significantly different (p<0.05; DMRT). ns represent no significant differences

## Sheet: Stomatal conductance
Table 2. Mean value of stomatal conductance (mol H2O m-2s-1) of CSSL lines, and their parents (KDML105 and DH212) under normal condition
Day after treatments	Rice cultivars					F-Test
	CSSL11	CSSL12	CSSL16	KDML105	DH212
0	0.0501±0.004	0.0396±0.001	0.045±0.002	0.0474±0.002	0.0409±0.003	ns
3	0.1027±0.004	0.0841±0.009	0.0866±0.009	0.0735±0.007	0.0786±0.008	ns
6	0.1371±0.006	0.1119±0.007	0.1186±0.006	0.1201±0.011	0.1209±0.005	ns
9	0.1812±0.006a	0.1574±0.004b	0.1639±0.009ab	0.1566±0.003b	0.1454±0.007b	*
Data are shown as the mean ± SE, derived from 4 repeats. Means in a column with a different superscript lowercase letter are significantly different (p<0.05; DMRT). * represent significant differences in CSSL lines KDKL105 and DH212. ns represent no significant differences

## Sheet: intercellular CO2 concentration
Table 3. Mean value of intercellular CO2 concentration (µmol air-1) of CSSL lines, and their parents (KDML105 and DH212) under normal condition
Day after treatments	Rice cultivars					F-Test
	CSSL11	CSSL12	CSSL16	KDML105	DH212
0	159.46±6.02	157.15±10.22	159.053±3.61	158.51±4.22	151±7.68	ns
3	168.97±2.51a	158.35±8.28ab	139.101±7.77bc	163.31±4.03a	131.12±7.79c	*
6	187.22±5.33ab	205.99±9.37a	192.77±8.14a	196.94±8.09a	166.47±2.28b	*
9	195.88±3.07a	185.02±3.88a	193.42±5.23a	193.95±5.81a	161.27±1.57b	*
Data are shown as the mean ± SE, derived from 4 repeats. Means in a column with a different superscript lowercase letter are significantly different (p<0.05; DMRT). * represent significant differences in CSSL lines KDKL105 and DH212. ns represent no significant differences

## Sheet: Transpiration rate
Table 4. Mean value of transpiration rate (mmol H2O m-2s-1) of CSSL lines, and their parents (KDML105 and DH212) under normal condition
Day after treatments	Rice cultivars					F-Test
	CSSL11	CSSL12	CSSL16	KDML105	DH212
0	1.408±0.12	1.158±0.053	1.229±0.087	1.424±0.089	1.213±0.074	ns
3	2.686±0.141	2.192±0.244	2.112±0.302	1.866±0.202	2.035±0.284	ns
6	3.438±0.123	2.911±0.15	3.034±0.121	3.071±0.249	3.116±0.104	ns
9	4.636±0.283	4.006±0.328	4.379±0.355	4.396±0.185	4.201±0.184	ns
Data are shown as the mean ± SE, derived from 4 repeats. Means in a column with a different superscript lowercase letter are significantly different (p<0.05; DMRT). ns represent no significant differences

## Sheet: Fv per Fm_dark
Table 5. Mean value of Fv/Fm of CSSL lines, and their parents (KDML105 and DH212) under normal condition
Day after treatments	Rice cultivars					F-Test
	CSSL11	CSSL12	CSSL16	KDML105	DH212
0	0.652±0.043	0.595±0.073	0.661±0.035	0.653±0.031	0.585±0.018	ns
3	0.765±0.011	0.785±0.012	0.777±0.007	0.774±0.009	0.77±0.016	ns
6	0.827±0.001	0.826±0.001	0.826±0.002	0.825±0.001	0.825±0.001	ns
9	0.742±0.014	0.766±0.018	0.729±0.021	0.722±0.016	0.754±0.02	ns
Data are shown as the mean ± SE, derived from 4 repeats. Means in a column with a different superscript lowercase letter are significantly different (p<0.05; DMRT). ns represent no significant differences

## Sheet: PhiPS2
Table 6. Mean value of PhiPS2 of CSSL lines, and their parents (KDML105 and DH212) under normal condition
Day after treatments	Rice cultivars					F-Test
	CSSL11	CSSL12	CSSL16	KDML105	DH212
0	0.356±0.009	0.363±0.012	0.355±0.013	0.343±0.008	0.371±0.01	ns
3	0.339±0.005	0.305±0.018	0.339±0.01	0.31±0.006	0.337±0.009	ns
6	0.301±0.008	0.31±0.011	0.314±0.009	0.294±0.013	0.318±0.009	ns
9	0.329±0.007	0.333±0.002	0.329±0.003	0.329±0.002	0.343±0.008	ns
Data are shown as the mean ± SE, derived from 4 repeats. Means in a column with a different superscript lowercase letter are significantly different (p<0.05; DMRT). ns represent no significant differences

## Sheet: ETR
Table 7. Mean value of ETR of f CSSL lines, and their parents (KDML105 and DH212) under normal condition
Day after treatments	Rice cultivars					F-Test
	CSSL11	CSSL12	CSSL16	KDML105	DH212
0	187.907±4.85	190.55±6.424	186.381±6.998	175.52±4.552	194.545±5.161	ns
3	178.216±2.525	160.329±9.259	177.905±5.497	162.715±3.402	177.033±4.658	ns
6	158.243±4.365	163.059±5.714	165.002±4.66	154.226±6.823	166.624±4.764	ns
9	172.573±3.595	174.846±1.304	172.427±1.916	172.928±1.096	180.198±4.422	ns
Data are shown as the mean ± SE, derived from 4 repeats. Means in a column with a different superscript lowercase letter are significantly different (p<0.05; DMRT). ns represent no significant differences

## Sheet: NPQ
Table 8. Mean value of NPQ of CSSL lines, and their parents (KDML105 and DH212) under normal condition
Day after treatments	Rice cultivars					F-Test
	CSSL11	CSSL12	CSSL16	KDML105	DH212
0	68.005±1.465	70.071±4.351	72.47±6.723	64.592±4.788	67.493±5.394	ns
3	5.731578±2.866	7.477179±3.739	7.073197±3.537	3.671634±1.836	3.615399±1.808	ns
6	47.662±1.144	52.026±1.701	49.59±0.681	54.762±2.575	47.986±2.302	ns
9	31.782±1.871	37.398±2.093	37.356±1.981	31.931±0.848	35.711±2.338	ns
Data are shown as the mean ± SE, derived from 4 repeats. Means in a column with a different superscript lowercase letter are significantly different (p<0.05; DMRT). ns represent no significant differences

## Sheet: FW and DW
Table 9. Mean value of shoot fresh weight under normal condition for 9 days
Day after treatments	Rice cultivars					F-Test
	CSSL11	CSSL12	CSSL16	KDML105	DH212
Fresh weifgt (g)	2.461±0.087a	1.848±0.073b	2.063±0.042a	2.122±0.035a	1.998±0.076ab	*
Dry weight (g)	0.351±0.015ab	0.314±0.015b	0.335±0.008b	0.381±0.012a	0.34±0.008b	*
Data are shown as the mean ± SE, derived from 4 repeats. Means in a column with a different superscript lowercase letter are significantly different (p<0.05; DMRT). * represent significant differences in CSSL lines KDKL105 and DH212.
