# Supplementary material for: Data in support of photosynthetic responses in a chromosome segment substitution line of ‘Khao Dawk Mali 105’ rice at seedling stage
Source: Data Brief. 2018 Oct 3;21:307–12. doi: 10.1016/j.dib.2018.09.128 (PMC6197707; doi:10.1016/j.dib.2018.09.128)
Supplement: Supplementary file 3 — Supplementary material [file mmc3.xlsx]

## Sheet: Photosynthetic rate
Table 10. Mean value of photosynthetic rate (µmol CO2 m-2s-1) of CSSL lines, and their parents (KDML105 and DH212) under 75 mM NaCl
Day after treatments	Rice cultivars					F-Test
	CSSL11	CSSL12	CSSL16	KDML105	DH212
0	6.934±0.337	5.623±0.419	6.325±0.273	6.626±0.136	5.887±0.365	ns
3	12.07±0.179a	10.324±0.823bc	10.93±0.344ab	9.243±0.529c	11.826±0.565a	*
6	13.163±0.363ab	10.578±0.425c	12.042±0.284b	9.211±0.712c	14.528±0.458a	*
9	16.271±0.239a	11.1±0.178b	16.606±0.424a	12.077±0.361b	16.57±0.702a	*
Data are shown as the mean ± SE, derived from 4 repeats. Means in a column with a different superscript lowercase letter are significantly different (p<0.05; DMRT). * represent significant differences in CSSL lines KDKL105 and DH212. ns represent no significant differences

## Sheet: Stomatal conductance
Table 11. Mean value of stomatal conductance (mol H2O m-2s-1) of CSSL lines, and their parents (KDML105 and DH212) under 75 mM NaCl
Day after treatments	Rice cultivars					F-Test
	CSSL11	CSSL12	CSSL16	KDML105	DH212
0	0.05±0.004	0.04±0.001	0.045±0.002	0.047±0.002	0.041±0.003	ns
3	0.093±0.003a	0.084±0.007a	0.079±0.007ab	0.063±0.004b	0.082±0.006a	*
6	0.111±0.005a	0.105±0.006a	0.098±0.006a	0.078±0.008b	0.109±0.005a	*
9	0.096±0.008a	0.06±0.006b	0.1±0.013a	0.068±0.001b	0.092±0.004a	*
Data are shown as the mean ± SE, derived from 4 repeats. Means in a column with a different superscript lowercase letter are significantly different (p<0.05; DMRT). * represent significant differences in CSSL lines KDKL105 and DH212. ns represent no significant differences

## Sheet: intercellular CO2 concentration
Table 12. Mean value of intercellular CO2 concentration (µmol air-1) of CSSL lines, and their parents (KDML105 and DH212) under 75 mM NaCl
Day after treatments	Rice cultivars					F-Test
	CSSL11	CSSL12	CSSL16	KDML105	DH212
0	159.461±6.019	157.146±10.22	159.052±3.609	158.513±4.218	151.001±7.678	ns
3	169.117±7.282ab	178.572±3.83a	159.863±3.894b	158.019±1.948b	139.85±3.272c	*
6	184.336±7.376a	199.98±5.757b	182.145±13.434b	184.567±7.117b	154.064±9.063b	*
9	143.978±2.48a	115.336±4.615c	130.938±5.164b	101.016±1.405d	106.526±4.785cd	*
Data are shown as the mean ± SE, derived from 4 repeats. Means in a column with a different superscript lowercase letter are significantly different (p<0.05; DMRT). * represent significant differences in CSSL lines KDKL105 and DH212. ns represent no significant differences

## Sheet: Transpiration rate
Table 13. Mean value of transpiration rate (mmol H2O m-2s-1) of CSSL lines, and their parents (KDML105 and DH212) under 75 mM NaCl
Day after treatments	Rice cultivars					F-Test
	CSSL11	CSSL12	CSSL16	KDML105	DH212
0	1.408±0.12	1.158±0.053	1.229±0.087	1.424±0.089	1.213±0.074	ns
3	2.77±0.12	2.514±0.224	2.33±0.202	2.185±0.261	2.369±0.197	ns
6	2.733±0.064	2.658±0.285	2.236±0.144	2.261±0.281	2.705±0.185	ns
9	2.619±0.251a	1.903±0.254b	2.426±0.087ab	1.988±0.029b	2.605±0.109a	*
Data are shown as the mean ± SE, derived from 4 repeats. Means in a column with a different superscript lowercase letter are significantly different (p<0.05; DMRT). * represent significant differences in CSSL lines KDKL105 and DH212. ns represent no significant differences

## Sheet: Fv per Fm_dark
Table 14. Mean value of Fv/Fm of CSSL lines, and their parents (KDML105 and DH212) under 75 mM NaCl
Day after treatments	Rice cultivars					F-Test
	CSSL11	CSSL12	CSSL16	KDML105	DH212
0	0.652±0.043	0.595±0.073	0.661±0.035	0.653±0.031	0.585±0.018	ns
3	0.788±0.023	0.762±0.016	0.752±0.031	0.762±0.011	0.756±0.022	ns
6	0.817±0.001	0.813±0.003	0.818±0.002	0.811±0.003	0.815±0.002	ns
9	0.711±0.042	0.73±0.048	0.772±0.007	0.721±0.051	0.748±0.012	ns
Data are shown as the mean ± SE, derived from 4 repeats. Means in a column with a different superscript lowercase letter are significantly different (p<0.05; DMRT). ns represent no significant differences

## Sheet: PhiPS2
Table 15. Mean value of PhiPS2 of CSSL lines, and their parents (KDML105 and DH212) under 75 mM NaCl
Day after treatments	Rice cultivars					F-Test
	CSSL11	CSSL12	CSSL16	KDML105	DH212
0	0.356±0.009	0.363±0.012	0.355±0.013	0.343±0.008	0.371±0.01	ns
3	0.312±0.004	0.3±0.003	0.293±0.005	0.278±0.019	0.302±0.008	ns
6	0.292±0.003a	0.247±0.007b	0.262±0.008b	0.244±0.011b	0.294±0.003a	*
9	0.336±0.008a	0.285±0.007b	0.341±0.01a	0.319±0.008a	0.338±0.005a	*
Data are shown as the mean ± SE, derived from 4 repeats. Means in a column with a different superscript lowercase letter are significantly different (p<0.05; DMRT). * represent significant differences in CSSL lines KDKL105 and DH212. ns represent no significant differences

## Sheet: ETR
Table 16. Mean value of ETR of f CSSL lines, and their parents (KDML105 and DH212) under 75 mM NaCl
Day after treatments	Rice cultivars					F-Test
	CSSL11	CSSL12	CSSL16	KDML105	DH212
0	187.907±4.85	190.55±6.424	186.381±6.998	175.52±4.552	194.545±5.161	ns
3	164.103±2.22	157.714±1.619	157.911±2.757	158.57±2.168	157.125±3.021	ns
6	151.614±2.557a	134.808±3.745b	137.142±3.855b	133.735±3.242b	154.37±1.836a	*
9	167.436±4.944a	152.246±3.236b	179.106±5.132a	167.833±4.38a	177.598±2.454a	*
Data are shown as the mean ± SE, derived from 4 repeats. Means in a column with a different superscript lowercase letter are significantly different (p<0.05; DMRT). * represent significant differences in CSSL lines KDKL105 and DH212. ns represent no significant differences

## Sheet: NPQ
Table 17. Mean value of NPQ of CSSL lines, and their parents (KDML105 and DH212) under 75 mM NaCl
Day after treatments	Rice cultivars					F-Test
	CSSL11	CSSL12	CSSL16	KDML105	DH212
0	68.005±1.465	70.071±4.351	72.47±6.723	64.592±4.788	67.493±5.394	ns
3	56.054±2.647b	53.967±1.31b	54.991±1.188b	63.07±3.08a	44.526±1.621c	*
6	65.368±1.168b	64.708±0.949b	64.812±1.63b	76.257±1.886a	57.785±1.024c	*
9	34.806±1.011b	49.685±1.247a	36.84±0.791b	48.583±1.48a	35.915±1.094b	*
Data are shown as the mean ± SE, derived from 4 repeats. Means in a column with a different superscript lowercase letter are significantly different (p<0.05; DMRT). * represent significant differences in CSSL lines KDKL105 and DH212. ns represent no significant differences

## Sheet: FW and DW
Table 18. Mean value of shoot fresh weight under 75 mM NaCl for 9 days
Day after treatments	Rice cultivars					F-Test
	CSSL11	CSSL12	CSSL16	KDML105	DH212
Fresh weifgt (g)	1.383±0.052a	1.137±0.036b	1.308±0.023a	1.366±0.011a	1.222±0.094ab	*
Dry weight (g)	0.278±0.003a	0.197±0.007b	0.262±0.004a	0.24±0.006ab	0.261±0.008a	*
Data are shown as the mean ± SE, derived from 4 repeats. Means in a column with a different superscript lowercase letter are significantly different (p<0.05; DMRT). * represent significant differences in CSSL lines KDKL105 and DH212.
